# Supplementary material for: Association of APOBEC mutagenesis with stromal and endothelial niche remodeling and PCDH9-linked signaling alterations in colorectal cancer
Source: Front Immunol. 2026 Jul 16;17:1835351. doi: 10.3389/fimmu.2026.1835351 (PMC13422492; doi:10.3389/fimmu.2026.1835351)
Supplement: Supplementary file 2 [file Table2.xlsx]

## Sheet: Sheet1
Supplementary Table 1. Baseline characteristics of CRC patients in TCGA
TCGA (N = 546)
	Number	%
Gender
Female	255	0.467
Male	288	0.527
NA	3	0.006
Age
<60	152	0.278
≥60	391	0.716
NA	3	0.006
Stage
Ⅰ-Ⅱ	302	0.553
Ⅲ-Ⅳ	226	0.414
NA	18	0.033
N
N0	319	0.584
N1-2	223	0.408
NA	4	0.008
M
M0	403	0.738
M1	77	0.141
NA	66	0.121

## Sheet: Sheet2
Supplementary Table 2. Baseline characteristics of CRC patients in our cohort
Our CRC patient cohort (N = 200)
	Number	%
Gender
Female	97	0.485
Male	103	0.515
Age
<60	50	0.25
≥60	150	0.75
Stage
Ⅰ-Ⅱ	83	0.415
Ⅲ-Ⅳ	117	0.585
T
T1-T2	68	0.34
T3-T4	132	0.66
N
N0	83	0.415
N1-2	117	0.585
M
M0	155	0.775
M1	45	0.225

## Sheet: Sheet3
Supplementary Table 3. Baseline characteristics of CRC patients in GSE17536
GSE17536 (N = 177)
	Number	%
Gender
Female	81	0.458
Male	96	0.542
Age
<60	55	0.311
≥60	122	0.689
Stage
Ⅰ-Ⅱ	81	0.458
Ⅲ-Ⅳ	96	0.542

## Sheet: Sheet4
Supplementary Table 4. Baseline characteristics of CRC patients in GSE17537
GSE17537 (N = 55)
	Number	%
Gender
Female	29	0.527
Male	26	0.473
Age
<60	24	0.436
≥60	31	0.564
Stage
Ⅰ-Ⅱ	19	0.345
Ⅲ-Ⅳ	36	0.655

## Sheet: Sheet5
Supplementary Table 5. Baseline characteristics of CRC patients in GSE29621
GSE29621 (N = 65)
	Number	%
Gender
Female	25	0.385
Male	40	0.615
Stage
Ⅰ-Ⅱ	29	0.446
Ⅲ-Ⅳ	36	0.554
T
T2	8	0.123
T3-T4	57	0.877
N
N0	57	0.877
N1-2	7	0.108
NA	1	0.015
M
M0	46	0.708
M1	18	0.277
NA	1	0.015
Adjuvant chemotherapy
No	27	0.415
Yes	38	0.585

## Sheet: Sheet6
Supplementary Table 6. Baseline characteristics of CRC patients in GSE39582
GSE39582 (N = 566)
	Number	%
Gender
Female	256	0.452
Male	310	0.548
Age
<60	150	0.265
≥60	415	0.733
NA	1	0.002
Stage
Ⅰ-Ⅱ	297	0.525
Ⅲ-Ⅳ	265	0.468
NA	4	0.007
T
T1-T2	56	0.099
T3-T4	486	0.859
NA	24	0.042
N
N0	302	0.534
N1-3	238	0.42
NA	26	0.046
M
M0	482	0.852
M1	61	0.108
NA	23	0.04
Adjuvant chemotherapy
No	17	0.03
Yes	316	0.558
NA	233	0.412

## Sheet: Sheet7
Supplementary Table 7. Clinical characterization of our cohort
ID	Age	Gender	Stage	T	N (0: No regional lymph node metastasis. 1: Metastasis in 1–3 regional lymph nodes. 2: Metastasis in four or more regional lymph nodes.)	M (1: Presence of metastasis. 0: Absence of metastasis.)	Anti-angiogenic therapy (1: Yes. 0: No.)	VEGFR	FGFR	PDGFR-α
P001	67	Male	Stage I	1	0	0	0		Low	High
P002	74	Male	Stage IV	4	1	1	1	Low	Low	Low
P003	40	Female	Stage III	4	2	0	0		High	High
P004	85	Male	Stage I	1	0	0	0		High	Low
P005	82	Female	Stage II	3	0	0	0		Low	Low
P006	71	Male	Stage III	1	2	0	0		High	Low
P007	68	Female	Stage III	4	2	0	0		High	Low
P008	43	Female	Stage II	3	0	0	0		Low	High
P009	70	Male	Stage II	3	0	0	0		Low	High
P010	57	Female	Stage III	4	1	0	0		Low	High
P011	81	Female	Stage III	4	2	0	0		Low	Low
P012	71	Female	Stage III	2	2	0	0		High	High
P013	79	Male	Stage IV	4	2	1	1	High	High	High
P014	57	Female	Stage II	3	0	0	0		High	Low
P015	80	Female	Stage II	4	0	0	0		High	Low
P016	84	Female	Stage II	3	0	0	0		High	Low
P017	55	Male	Stage III	3	1	0	0		High	Low
P018	61	Male	Stage III	4	1	0	0		Low	Low
P019	56	Female	Stage I	2	0	0	0		High	High
P020	65	Female	Stage I	1	0	0	0		High	High
P021	55	Female	Stage IV	2	2	1	1	High	Low	Low
P022	59	Male	Stage II	3	0	0	0		High	High
P023	75	Male	Stage III	4	1	0	0		High	Low
P024	79	Male	Stage IV	4	1	1	1	Low	Low	High
P025	83	Female	Stage II	4	0	0	0		High	Low
P026	54	Female	Stage II	4	0	0	0		Low	Low
P027	70	Male	Stage III	4	1	0	0		Low	Low
P028	74	Female	Stage III	4	1	0	0		High	Low
P029	86	Female	Stage IV	3	2	1	1	High	High	Low
P030	67	Male	Stage I	1	0	0	0		Low	Low
P031	85	Male	Stage III	4	1	0	0		Low	Low
P032	57	Male	Stage III	3	1	0	0		Low	Low
P033	80	Male	Stage III	4	1	0	0		High	Low
P034	63	Male	Stage II	4	0	0	0		High	Low
P035	78	Female	Stage III	2	2	0	0		Low	High
P036	84	Male	Stage II	3	0	0	0		High	High
P037	85	Male	Stage IV	4	2	1	1	High	Low	Low
P038	61	Female	Stage II	3	0	0	0		High	Low
P039	72	Female	Stage III	2	1	0	0		High	High
P040	72	Male	Stage I	1	0	0	0		Low	Low
P041	68	Male	Stage III	4	2	0	0		Low	Low
P042	51	Female	Stage II	3	0	0	0		High	Low
P043	68	Male	Stage IV	3	2	1	1	Low	High	Low
P044	53	Female	Stage III	3	2	0	0		High	High
P045	60	Female	Stage II	3	0	0	0		High	Low
P046	67	Female	Stage IV	2	2	1	1	High	Low	High
P047	47	Female	Stage IV	4	1	1	1	High	Low	High
P048	75	Female	Stage IV	2	1	1	1	Low	High	Low
P049	77	Male	Stage III	4	1	0	0		High	Low
P050	80	Female	Stage I	2	0	0	0		High	High
P051	68	Male	Stage III	4	2	0	0		Low	High
P052	77	Male	Stage IV	4	2	1	1	High	Low	High
P053	84	Female	Stage II	4	0	0	0		Low	Low
P054	78	Female	Stage III	3	2	0	0		Low	High
P055	41	Female	Stage II	3	0	0	0		Low	High
P056	81	Female	Stage I	1	0	0	0		High	High
P057	67	Male	Stage III	3	1	0	0		Low	Low
P058	51	Male	Stage II	4	0	0	0		Low	High
P059	78	Female	Stage III	2	1	0	0		High	High
P060	74	Female	Stage II	4	0	0	0		High	High
P061	82	Female	Stage IV	2	2	1	1	High	Low	Low
P062	74	Male	Stage I	2	0	0	0		Low	Low
P063	71	Female	Stage III	4	1	0	0		High	High
P064	72	Male	Stage I	1	0	0	0		Low	Low
P065	59	Male	Stage I	2	0	0	0		High	Low
P066	67	Male	Stage IV	3	2	1	1	High	Low	High
P067	72	Male	Stage II	3	0	0	0		High	High
P068	71	Male	Stage I	1	0	0	0		High	High
P069	78	Female	Stage I	1	0	0	0		Low	Low
P070	76	Male	Stage IV	4	2	1	1	High	High	High
P071	78	Female	Stage II	4	0	0	0		Low	Low
P072	66	Male	Stage III	4	2	0	0		Low	High
P073	68	Male	Stage I	2	0	0	0		Low	Low
P074	38	Male	Stage I	1	0	0	0		High	Low
P075	89	Female	Stage III	2	1	0	0		High	High
P076	72	Male	Stage IV	3	2	1	1	High	Low	High
P077	80	Male	Stage II	3	0	0	0		Low	Low
P078	73	Male	Stage I	2	0	0	0		Low	High
P079	84	Male	Stage IV	2	2	1	1	Low	Low	Low
P080	69	Male	Stage II	3	0	0	0		Low	High
P081	79	Male	Stage I	2	0	0	0		High	High
P082	75	Male	Stage III	4	1	0	0		High	Low
P083	66	Female	Stage IV	4	1	1	1	High	High	Low
P084	70	Male	Stage IV	4	1	1	1	Low	Low	High
P085	72	Male	Stage III	4	1	0	0		Low	High
P086	76	Male	Stage II	3	0	0	0		Low	Low
P087	80	Female	Stage III	4	2	0	0		Low	Low
P088	47	Female	Stage II	4	0	0	0		Low	Low
P089	81	Male	Stage II	3	0	0	0		Low	Low
P090	67	Male	Stage I	2	0	0	0		Low	Low
P091	82	Female	Stage IV	4	2	1	1	Low	High	Low
P092	74	Female	Stage II	3	0	0	0		High	Low
P093	70	Female	Stage II	3	0	0	0		Low	High
P094	50	Male	Stage III	4	2	0	0		Low	Low
P095	84	Female	Stage IV	3	1	1	1	High	High	Low
P096	81	Female	Stage I	2	0	0	0		High	High
P097	73	Male	Stage II	3	0	0	0		Low	Low
P098	76	Female	Stage IV	3	2	1	1	High	Low	High
P099	89	Female	Stage III	2	1	0	0		High	Low
P100	60	Male	Stage IV	2	2	1	1	High	Low	Low
P101	79	Female	Stage II	4	0	0	0		Low	High
P102	55	Female	Stage II	4	0	0	0		Low	Low
P103	69	Male	Stage IV	3	2	1	1	Low	Low	Low
P104	57	Female	Stage IV	3	1	1	1	High	High	High
P105	61	Male	Stage I	2	0	0	0		High	Low
P106	84	Female	Stage III	4	2	0	0		High	High
P107	59	Female	Stage III	2	1	0	0		Low	High
P108	80	Male	Stage IV	4	1	1	1	High	Low	High
P109	64	Female	Stage IV	4	1	1	1	Low	Low	High
P110	57	Female	Stage III	2	1	0	0		Low	Low
P111	62	Female	Stage I	1	0	0	0		High	Low
P112	66	Male	Stage II	3	0	0	0		High	High
P113	66	Male	Stage IV	2	1	1	1	High	High	Low
P114	67	Male	Stage IV	3	2	1	1	Low	High	High
P115	69	Female	Stage I	2	0	0	0		High	Low
P116	50	Female	Stage III	2	1	0	0		High	Low
P117	55	Female	Stage IV	2	1	1	1	High	Low	Low
P118	61	Male	Stage I	2	0	0	0		Low	High
P119	37	Male	Stage III	4	2	0	0		Low	Low
P120	71	Female	Stage III	2	2	0	0		High	High
P121	82	Female	Stage III	3	2	0	0		High	Low
P122	51	Female	Stage II	4	0	0	0		High	High
P123	64	Male	Stage IV	4	2	1	1	Low	High	Low
P124	77	Male	Stage IV	3	2	1	1	High	Low	High
P125	81	Male	Stage IV	3	1	1	1	High	Low	Low
P126	69	Male	Stage III	4	2	0	0		High	High
P127	55	Female	Stage I	1	0	0	0		Low	High
P128	45	Male	Stage II	4	0	0	0		Low	Low
P129	54	Female	Stage III	2	1	0	0		High	Low
P130	46	Male	Stage III	4	2	0	0		Low	Low
P131	77	Male	Stage III	2	1	0	0		High	Low
P132	74	Male	Stage I	1	0	0	0		High	High
P133	44	Male	Stage IV	3	2	1	1	Low	Low	Low
P134	46	Female	Stage II	3	0	0	0		High	Low
P135	68	Female	Stage I	2	0	0	0		Low	Low
P136	71	Female	Stage IV	4	2	1	1	High	Low	High
P137	69	Male	Stage IV	3	2	1	1	Low	Low	Low
P138	72	Male	Stage II	3	0	0	0		High	Low
P139	80	Male	Stage III	3	1	0	0		Low	High
P140	60	Male	Stage III	4	1	0	0		High	Low
P141	46	Female	Stage III	2	2	0	0		High	Low
P142	74	Male	Stage I	1	0	0	0		High	High
P143	48	Female	Stage IV	3	2	1	1	Low	Low	Low
P144	57	Female	Stage II	4	0	0	0		High	High
P145	67	Male	Stage I	1	0	0	0		Low	Low
P146	75	Female	Stage II	4	0	0	0		High	High
P147	61	Male	Stage I	2	0	0	0		Low	Low
P148	62	Female	Stage IV	3	2	1	1	High	Low	High
P149	73	Male	Stage III	4	2	0	0		High	Low
P150	77	Female	Stage II	3	0	0	0		Low	Low
P151	34	Male	Stage IV	3	2	1	1	High	Low	High
P152	77	Male	Stage I	2	0	0	0		Low	High
P153	69	Male	Stage III	2	1	0	0		High	High
P154	79	Female	Stage IV	3	2	1	1	High	High	High
P155	70	Male	Stage III	4	1	0	0		Low	Low
P156	71	Female	Stage II	4	0	0	0		Low	High
P157	65	Male	Stage IV	3	2	1	1	Low	High	Low
P158	68	Female	Stage III	2	2	0	0		High	High
P159	88	Male	Stage III	4	2	0	0		High	High
P160	82	Male	Stage III	2	1	0	0		Low	Low
P161	71	Female	Stage IV	4	2	1	1	Low	High	Low
P162	68	Male	Stage III	2	2	0	0		Low	High
P163	70	Female	Stage III	4	1	0	0		High	Low
P164	71	Female	Stage II	4	0	0	0		Low	High
P165	68	Male	Stage III	3	2	0	0		High	Low
P166	78	Male	Stage IV	2	2	1	1	High	High	High
P167	72	Female	Stage IV	3	2	1	1	High	Low	Low
P168	73	Male	Stage III	4	2	0	0		High	High
P169	75	Male	Stage I	2	0	0	0		Low	Low
P170	51	Male	Stage III	4	2	0	0		High	High
P171	77	Female	Stage III	4	1	0	0		Low	High
P172	54	Male	Stage III	4	2	0	0		Low	High
P173	72	Male	Stage IV	4	1	1	1	Low	Low	Low
P174	78	Female	Stage I	2	0	0	0		High	Low
P175	60	Male	Stage III	4	2	0	0		High	Low
P176	53	Male	Stage III	4	2	0	0		High	Low
P177	60	Male	Stage I	1	0	0	0		Low	Low
P178	59	Male	Stage III	4	2	0	0		Low	High
P179	61	Female	Stage III	4	2	0	0		High	High
P180	51	Female	Stage III	4	1	0	0		High	Low
P181	41	Female	Stage II	3	0	0	0		Low	Low
P182	78	Female	Stage IV	4	1	1	1	High	High	Low
P183	64	Male	Stage I	2	0	0	0		Low	High
P184	59	Female	Stage III	4	2	0	0		Low	Low
P185	52	Female	Stage III	4	2	0	0		Low	High
P186	45	Male	Stage I	1	0	0	0		High	High
P187	60	Female	Stage III	4	2	0	0		High	High
P188	71	Female	Stage III	4	1	0	0		High	High
P189	74	Female	Stage I	2	0	0	0		High	High
P190	75	Male	Stage III	4	1	0	0		Low	Low
P191	37	Female	Stage II	3	0	0	0		High	Low
P192	40	Female	Stage I	1	0	0	0		High	Low
P193	76	Female	Stage III	3	2	0	0		Low	Low
P194	77	Female	Stage I	1	0	0	0		High	Low
P195	84	Male	Stage III	2	2	0	0		High	High
P196	42	Male	Stage I	2	0	0	0		Low	High
P197	66	Female	Stage III	4	2	0	0		Low	Low
P198	79	Male	Stage III	4	2	0	0		Low	Low
P199	61	Male	Stage II	3	0	0	0		Low	High
P200	44	Female	Stage I	2	0	0	0		Low	Low

## Sheet: Sheet8
Supplementary Table 8. A list of primers used in this study
	F	R
PCDH9	5’-TCCCAACTCTGATGGGCCTTTGGG-3’	5’-GGCTCTGGTCAGGGTGTGCC-3’
SOX7	5’-ATGAACGCCTTCATGGTTTG-3’	5’-GTACTTGTAGTTGGGGTAGTCC-3’
HEYL	5’-GCTCTCATGCAGCTTCCTTT-3’	5’-GGCAACCCATCAAACTGTTC-3’
MMP1	5’- ATGAAGCAGCCCAGATGTGGAG -3’	5’- TGGTCCACATCTGCTCTTGGCA -3’
NOG	5’- GCCAGCACTATCTCCACATCCG -3’	5’- AGCAGCGTCTCGTTCAGATCCT -3’
SIX4	5′-CTCCTGTCTCAGTAGCAGCTTC-3′	5′-GGAACGGTGTATACCACTGCAC-3′
HDC	5′-TACTGGGTTCTGGGTCAAGG-3′	5′-GAATTTCAAAGGAAGGGTCGT-3′
PCDHB2	5′-CTCGCCCTTCGTGCTGCTGTACC-3′	5′-GTCCACCGCCACCACCTTG-3′
GSR	5′-AAAAGCGGGATGCCTATGT-3′	5′-AAAAGCGGGATGCCTATGT-3′
KIF13B	5’-GGATGGGGGACTCCAAAGTG-3′	5’-TTGCATCCACATCCACCACA-3′
UQCRC1	5′-TGTCTCGTGCAGACTTGACC-3′	5′-GGCGAGGTCTAACAGTTGCT-3′
C1RL	5’-CACACCATCTACCCCAAGGA-3’	5’-TTCCCCAGTTTCAGCATCTC-3’
PRG4	5’-TTCATCTCAAGAGCTTTCCTGT-3′	5’-GTGGGATTATGCACTTCTGCAC-3′
FLT1	5′-CTAGATAGCGTCACCAGC-3′	5′-CTGTGATGTTGGGAGACG-3′
AGMAT	5′-CTTGTCGAAGTTTCACCACCGTA-3′	5′-CTTTGGGGAGAGCACATAGCATC-3′
PCDH18	5′-AAGAATTCCCAACGCAACCC-3′	5′-AATAGGTGTCCAGGGAAGGC-3′
ZNF596	5′-ACCGGATTCCATGACCTTCG-3′	5′-CTCTGGGATGTGTCCAGCAG-3′
ELFN1	5′-GGGAGTGTCCCAACATCGT-3′	5′-AGCAGTAGAAGGGGTTGCT-3′
PCSK5	5′-CAACACACATCCTTGCCAGTC-3′	5′-ATGTTCTTCCCCGTGTAGCC-3′
FBXL5	5′-GCAACCAAGCCAAGACCAACTG-3′	5′-TTGTCCTAACCTGGAGCATCTGG-3′
SERTAD2	5′-GACAGACTTGACCCTGGATGA-3′	5′-TGTCCCTGATGAGGAAGTGC-3′
FDFT1	5′-GCAACGCAGTGTGCATATTTT-3′	5′-CGCCAGTCTGGTTGGTAAAGG-3′
GAPDH	5’- GCACCGTCAAGGCTGAGAAC -3’	5’- TGGTGAAGACGCCAGTGGA -3’

## Sheet: Sheet9
Supplementary Table 9. Antibodies used in this study
Antibody	Catalog Number	supplier
Alpha smooth muscle actin Polyclonal antibody	14395-1-AP	Proteintech
CD31 Polyclonal antibody	11265-1-AP	Proteintech
VEGFR2/KDR Polyclonal antibody	26415-1-AP	Proteintech
Anti-PDGFR alpha antibody	ab203491	Abcam
Anti-FGFR1 antibody	ab76464	Abcam
Anti-APOBEC3B Antibody	ab184990	Abcam
PCDH9 Polyclonal antibody	25090-1-AP	Proteintech
Anti-MST1/2 Antibody	AP53874	Abcepta
Phospho-MST1/MST2 Antibody	AP93257	Abcepta
LATS1/2 Polyclonal Antibody	YT2543	Immunoway
LATS1/2 (Phospho Thr1079/1041) Antibody	YP1222	Immunoway
YAP1 Polyclonal antibody	13584-1-AP	Proteintech
Phospho-YAP1 Polyclonal antibody	29018-1-AP	Proteintech
AXIN1 Polyclonal antibody	16541-1-AP	Proteintech
GSK3β Polyclonal antibody	22104-1-AP	Proteintech
Anti-beta Catenin Rabbit mAb	R010292	epizyme
TGFβ RI Rabbit pAb	YT4627	Immunoway
TGFβ RII Rabbit pAb	YT4629	Immunoway
Anti-Smad2/3 Rabbit mAb	R013762	epizyme
Anti-Phospho-Smad2/3 Rabbit mAb	R014600	epizyme
Anti-S100A4 Rabbit mAb	R010887	epizyme
c-MYC Polyclonal antibody	10828-1-AP	Proteintech
ANGPT2 Antibody	ASC11444	abcepta
Anti-PAI1 antibody	ab222754	Abcam
GAPDH	60004-1-Ig	Proteintech
HRP, Goat Anti-Rabbit IgG	A21020	Abbkine
HRP, Goat Anti-Mouse IgG	A21010	Abbkine

## Sheet: Sheet10
Supplementary Table 10. C-index with 95% CI
	TCGA	GSE17536	GSE17537	GSE29621	GSE39582
Lasso+RSF	0.969 (0.961-0.977)	0.632 (0.563-0.701)	0.650 (0.529-0.771)	0.681 (0.570-0.791)	0.604 (0.561-0.647)
CoxBoost+RSF	0.969 (0.961-0.977)	0.620 (0.551-0.689)	0.660 (0.540-0.780)	0.665 (0.548-0.783)	0.599 (0.555-0.642)
Lasso+GBM	0.881 (0.846-0.916)	0.649 (0.582-0.716)	0.640 (0.513-0.767)	0.723 (0.618-0.829)	0.599 (0.556-0.642)
CoxBoost+GBM	0.876 (0.842-0.911)	0.639 (0.572-0.706)	0.643 (0.517-0.769)	0.702 (0.594-0.811)	0.596 (0.554-0.639)
Lasso+plsRcox	0.774 (0.724-0.823)	0.655 (0.591-0.719)	0.644 (0.512-0.776)	0.719 (0.625-0.813)	0.605 (0.562-0.649)
CoxBoost+plsRcox	0.767 (0.717-0.817)	0.660 (0.597-0.724)	0.643 (0.510-0.776)	0.717 (0.620-0.814)	0.597 (0.552-0.642)
Lasso+StepCox[forward]	0.781 (0.731-0.830)	0.644 (0.577-0.710)	0.656 (0.514-0.799)	0.705 (0.605-0.805)	0.591 (0.547-0.636)
Enet[alpha=0.6]	0.774 (0.726-0.823)	0.645 (0.580-0.710)	0.649 (0.514-0.784)	0.701 (0.602-0.799)	0.606 (0.562-0.649)
Lasso+CoxBoost	0.775 (0.727-0.822)	0.646 (0.582-0.711)	0.649 (0.507-0.791)	0.704 (0.604-0.804)	0.599 (0.555-0.643)
RSF+GBM	0.865 (0.833-0.898)	0.631 (0.565-0.697)	0.621 (0.483-0.759)	0.652 (0.543-0.761)	0.599 (0.557-0.642)
GBM	0.900 (0.874-0.925)	0.617 (0.549-0.686)	0.616 (0.484-0.748)	0.638 (0.527-0.748)	0.593 (0.551-0.636)
StepCox[backward]+GBM	0.906 (0.879-0.932)	0.615 (0.547-0.683)	0.584 (0.447-0.720)	0.672 (0.564-0.780)	0.587 (0.545-0.628)
CoxBoost+Enet[alpha=0.1]	0.776 (0.729-0.824)	0.647 (0.583-0.712)	0.655 (0.518-0.792)	0.687 (0.583-0.792)	0.597 (0.552-0.641)
CoxBoost+Enet[alpha=0.5]	0.778 (0.730-0.826)	0.647 (0.581-0.712)	0.650 (0.510-0.790)	0.688 (0.584-0.792)	0.595 (0.551-0.639)
CoxBoost+Ridge	0.777 (0.729-0.824)	0.645 (0.581-0.710)	0.660 (0.522-0.798)	0.681 (0.576-0.786)	0.596 (0.551-0.640)
CoxBoost+Enet[alpha=0.2]	0.777 (0.730-0.825)	0.646 (0.581-0.711)	0.654 (0.515-0.793)	0.684 (0.580-0.789)	0.596 (0.552-0.640)
Lasso	0.767 (0.718-0.815)	0.639 (0.573-0.704)	0.648 (0.513-0.783)	0.697 (0.597-0.797)	0.607 (0.564-0.651)
CoxBoost+Enet[alpha=0.3]	0.777 (0.730-0.825)	0.646 (0.581-0.712)	0.649 (0.510-0.788)	0.688 (0.584-0.792)	0.596 (0.551-0.640)
CoxBoost+Enet[alpha=0.7]	0.778 (0.730-0.826)	0.645 (0.579-0.710)	0.650 (0.509-0.791)	0.689 (0.586-0.792)	0.594 (0.550-0.639)
Enet[alpha=0.5]	0.772 (0.724-0.820)	0.643 (0.577-0.708)	0.640 (0.505-0.776)	0.695 (0.596-0.794)	0.605 (0.562-0.649)
plsRcox	0.808 (0.762-0.854)	0.636 (0.568-0.704)	0.640 (0.502-0.779)	0.686 (0.572-0.801)	0.584 (0.541-0.627)
CoxBoost+Enet[alpha=0.4]	0.777 (0.729-0.825)	0.647 (0.581-0.712)	0.645 (0.508-0.783)	0.688 (0.585-0.791)	0.597 (0.553-0.642)
CoxBoost+Lasso	0.778 (0.730-0.826)	0.645 (0.579-0.711)	0.650 (0.508-0.792)	0.688 (0.584-0.792)	0.592 (0.548-0.636)
CoxBoost+Enet[alpha=0.8]	0.778 (0.730-0.826)	0.644 (0.579-0.710)	0.650 (0.508-0.792)	0.688 (0.583-0.793)	0.592 (0.548-0.636)
CoxBoost+Enet[alpha=0.9]	0.778 (0.730-0.826)	0.644 (0.579-0.710)	0.651 (0.509-0.794)	0.687 (0.582-0.792)	0.591 (0.547-0.636)
CoxBoost+Enet[alpha=0.6]	0.778 (0.730-0.826)	0.645 (0.580-0.711)	0.648 (0.505-0.790)	0.687 (0.582-0.792)	0.593 (0.549-0.637)
CoxBoost+StepCox[forward]	0.779 (0.730-0.828)	0.643 (0.576-0.710)	0.656 (0.512-0.800)	0.687 (0.581-0.793)	0.584 (0.539-0.629)
Enet[alpha=0.4]	0.768 (0.720-0.817)	0.640 (0.575-0.705)	0.638 (0.502-0.774)	0.695 (0.596-0.795)	0.607 (0.563-0.651)
CoxBoost	0.764 (0.716-0.812)	0.638 (0.573-0.704)	0.634 (0.496-0.773)	0.703 (0.605-0.802)	0.607 (0.564-0.651)
StepCox[both]+GBM	0.906 (0.879-0.933)	0.614 (0.545-0.683)	0.579 (0.443-0.715)	0.657 (0.549-0.766)	0.590 (0.548-0.632)
Enet[alpha=0.2]	0.768 (0.720-0.817)	0.640 (0.575-0.705)	0.639 (0.503-0.776)	0.689 (0.589-0.789)	0.605 (0.561-0.650)
Enet[alpha=0.9]	0.764 (0.716-0.812)	0.635 (0.569-0.701)	0.648 (0.512-0.784)	0.687 (0.586-0.788)	0.608 (0.565-0.652)
Enet[alpha=0.3]	0.766 (0.717-0.815)	0.639 (0.574-0.704)	0.632 (0.495-0.769)	0.698 (0.597-0.798)	0.606 (0.562-0.650)
Enet[alpha=0.8]	0.763 (0.715-0.811)	0.635 (0.569-0.701)	0.644 (0.508-0.780)	0.683 (0.582-0.785)	0.608 (0.565-0.651)
Enet[alpha=0.1]	0.765 (0.716-0.815)	0.633 (0.569-0.698)	0.637 (0.499-0.774)	0.681 (0.579-0.782)	0.603 (0.558-0.648)
RSF	0.974 (0.968-0.981)	0.584 (0.516-0.653)	0.604 (0.482-0.726)	0.559 (0.439-0.679)	0.588 (0.544-0.632)
StepCox[backward]+RSF	0.972 (0.964-0.979)	0.572 (0.501-0.643)	0.584 (0.450-0.717)	0.599 (0.489-0.708)	0.583 (0.540-0.627)
StepCox[both]+RSF	0.972 (0.964-0.979)	0.579 (0.509-0.649)	0.575 (0.446-0.704)	0.589 (0.473-0.705)	0.581 (0.537-0.625)
StepCox[backward]+plsRcox	0.791 (0.743-0.840)	0.630 (0.561-0.699)	0.631 (0.489-0.773)	0.668 (0.555-0.782)	0.574 (0.531-0.617)
Lasso+StepCox[both]	0.772 (0.721-0.823)	0.636 (0.571-0.702)	0.621 (0.477-0.765)	0.679 (0.574-0.784)	0.586 (0.541-0.631)
Lasso+StepCox[backward]	0.772 (0.721-0.823)	0.636 (0.571-0.702)	0.621 (0.477-0.765)	0.679 (0.574-0.784)	0.586 (0.541-0.631)
StepCox[backward]+Ridge	0.816 (0.768-0.863)	0.614 (0.546-0.681)	0.604 (0.460-0.748)	0.666 (0.558-0.774)	0.567 (0.523-0.611)
StepCox[backward]+Enet[alpha=0.1]	0.815 (0.767-0.862)	0.615 (0.547-0.682)	0.603 (0.459-0.747)	0.665 (0.556-0.773)	0.568 (0.524-0.612)
StepCox[backward]+Enet[alpha=0.2]	0.819 (0.772-0.867)	0.612 (0.544-0.681)	0.607 (0.462-0.751)	0.664 (0.554-0.774)	0.561 (0.517-0.605)
StepCox[backward]+Enet[alpha=0.5]	0.820 (0.772-0.868)	0.610 (0.542-0.678)	0.611 (0.469-0.754)	0.659 (0.550-0.768)	0.560 (0.516-0.604)
StepCox[both]+plsRcox	0.793 (0.746-0.841)	0.629 (0.561-0.696)	0.609 (0.460-0.758)	0.662 (0.553-0.771)	0.567 (0.523-0.611)
StepCox[backward]+Enet[alpha=0.6]	0.820 (0.772-0.868)	0.610 (0.542-0.679)	0.611 (0.468-0.754)	0.657 (0.548-0.767)	0.560 (0.516-0.604)
CoxBoost+StepCox[both]	0.772 (0.723-0.822)	0.615 (0.547-0.684)	0.632 (0.484-0.780)	0.673 (0.564-0.781)	0.565 (0.521-0.610)
CoxBoost+StepCox[backward]	0.772 (0.723-0.822)	0.615 (0.547-0.684)	0.632 (0.484-0.780)	0.673 (0.564-0.781)	0.565 (0.521-0.610)
Lasso+survivalSVM	0.725 (0.671-0.780)	0.630 (0.562-0.698)	0.645 (0.523-0.767)	0.648 (0.533-0.764)	0.607 (0.560-0.653)
StepCox[backward]+Enet[alpha=0.4]	0.820 (0.772-0.868)	0.609 (0.540-0.677)	0.611 (0.469-0.754)	0.656 (0.546-0.767)	0.559 (0.514-0.603)
StepCox[backward]+Enet[alpha=0.3]	0.820 (0.772-0.867)	0.609 (0.541-0.678)	0.611 (0.469-0.754)	0.656 (0.544-0.767)	0.559 (0.515-0.603)
RSF+Enet[alpha=0.1]	0.740 (0.688-0.791)	0.631 (0.565-0.698)	0.615 (0.467-0.763)	0.669 (0.560-0.778)	0.599 (0.556-0.642)
StepCox[both]+Enet[alpha=0.9]	0.823 (0.777-0.868)	0.613 (0.543-0.682)	0.611 (0.466-0.757)	0.656 (0.538-0.774)	0.552 (0.508-0.596)
StepCox[both]+Enet[alpha=0.3]	0.822 (0.777-0.868)	0.612 (0.543-0.681)	0.611 (0.466-0.757)	0.656 (0.537-0.774)	0.552 (0.508-0.596)
StepCox[backward]+Lasso	0.820 (0.772-0.868)	0.608 (0.540-0.677)	0.616 (0.475-0.757)	0.653 (0.541-0.765)	0.556 (0.511-0.600)
StepCox[both]+Lasso	0.822 (0.777-0.868)	0.612 (0.542-0.681)	0.611 (0.466-0.757)	0.656 (0.538-0.775)	0.551 (0.507-0.596)
RSF+Enet[alpha=0.3]	0.741 (0.690-0.793)	0.636 (0.570-0.703)	0.610 (0.461-0.759)	0.667 (0.555-0.780)	0.598 (0.555-0.641)
RSF+Lasso	0.741 (0.689-0.793)	0.640 (0.573-0.707)	0.610 (0.461-0.759)	0.664 (0.549-0.779)	0.598 (0.555-0.641)
RSF+Enet[alpha=0.7]	0.741 (0.690-0.793)	0.640 (0.572-0.707)	0.611 (0.462-0.760)	0.663 (0.548-0.778)	0.597 (0.554-0.640)
StepCox[backward]+Enet[alpha=0.9]	0.820 (0.773-0.868)	0.609 (0.540-0.678)	0.613 (0.471-0.755)	0.653 (0.541-0.765)	0.558 (0.513-0.602)
RSF+Enet[alpha=0.6]	0.741 (0.690-0.793)	0.639 (0.572-0.706)	0.610 (0.463-0.757)	0.664 (0.548-0.779)	0.597 (0.555-0.640)
RSF+Enet[alpha=0.5]	0.741 (0.689-0.793)	0.638 (0.571-0.705)	0.607 (0.458-0.755)	0.668 (0.556-0.781)	0.598 (0.555-0.641)
StepCox[both]+Enet[alpha=0.8]	0.823 (0.777-0.868)	0.613 (0.544-0.682)	0.609 (0.463-0.754)	0.654 (0.536-0.772)	0.553 (0.509-0.597)
StepCox[backward]+Enet[alpha=0.7]	0.820 (0.772-0.868)	0.609 (0.540-0.678)	0.613 (0.470-0.755)	0.652 (0.540-0.764)	0.558 (0.513-0.602)
StepCox[backward]+Enet[alpha=0.8]	0.820 (0.772-0.868)	0.608 (0.540-0.677)	0.615 (0.472-0.758)	0.650 (0.537-0.764)	0.557 (0.513-0.601)
StepCox[both]+Enet[alpha=0.1]	0.822 (0.776-0.867)	0.612 (0.544-0.681)	0.609 (0.464-0.754)	0.654 (0.535-0.772)	0.554 (0.510-0.598)
RSF+Enet[alpha=0.4]	0.741 (0.689-0.792)	0.638 (0.571-0.704)	0.607 (0.457-0.756)	0.667 (0.554-0.780)	0.599 (0.556-0.642)
RSF+Enet[alpha=0.9]	0.741 (0.689-0.793)	0.639 (0.572-0.706)	0.610 (0.461-0.760)	0.663 (0.548-0.778)	0.597 (0.554-0.640)
RSF+StepCox[both]	0.738 (0.686-0.790)	0.642 (0.574-0.711)	0.613 (0.462-0.763)	0.662 (0.541-0.783)	0.595 (0.552-0.639)
RSF+StepCox[backward]	0.738 (0.686-0.790)	0.642 (0.574-0.711)	0.613 (0.462-0.763)	0.662 (0.541-0.783)	0.595 (0.552-0.639)
StepCox[both]+Enet[alpha=0.7]	0.823 (0.777-0.868)	0.611 (0.542-0.681)	0.611 (0.466-0.757)	0.654 (0.534-0.773)	0.551 (0.507-0.596)
StepCox[both]+Enet[alpha=0.4]	0.822 (0.776-0.867)	0.612 (0.544-0.681)	0.608 (0.462-0.753)	0.653 (0.535-0.770)	0.554 (0.510-0.598)
RSF+Enet[alpha=0.2]	0.739 (0.687-0.791)	0.633 (0.566-0.699)	0.608 (0.459-0.756)	0.669 (0.560-0.778)	0.600 (0.557-0.643)
StepCox[forward]	0.847 (0.802-0.892)	0.599 (0.529-0.669)	0.591 (0.442-0.739)	0.678 (0.569-0.787)	0.534 (0.489-0.579)
StepCox[both]+Ridge	0.819 (0.774-0.865)	0.613 (0.545-0.681)	0.604 (0.461-0.747)	0.650 (0.533-0.767)	0.560 (0.516-0.604)
StepCox[backward]	0.821 (0.773-0.870)	0.606 (0.537-0.675)	0.616 (0.476-0.757)	0.649 (0.536-0.762)	0.554 (0.509-0.598)
RSF+StepCox[forward]	0.741 (0.688-0.794)	0.638 (0.571-0.705)	0.611 (0.462-0.761)	0.661 (0.547-0.775)	0.595 (0.552-0.637)
StepCox[both]	0.824 (0.778-0.869)	0.611 (0.541-0.681)	0.617 (0.474-0.760)	0.646 (0.526-0.765)	0.548 (0.503-0.593)
StepCox[both]+Enet[alpha=0.6]	0.823 (0.778-0.869)	0.613 (0.543-0.683)	0.615 (0.472-0.758)	0.646 (0.525-0.766)	0.548 (0.504-0.593)
StepCox[both]+Enet[alpha=0.2]	0.821 (0.775-0.866)	0.613 (0.544-0.681)	0.603 (0.458-0.747)	0.651 (0.534-0.768)	0.557 (0.513-0.601)
RSF+Enet[alpha=0.8]	0.741 (0.689-0.793)	0.638 (0.570-0.705)	0.608 (0.457-0.758)	0.661 (0.545-0.777)	0.596 (0.554-0.639)
StepCox[both]+Enet[alpha=0.5]	0.821 (0.776-0.867)	0.613 (0.545-0.682)	0.604 (0.458-0.750)	0.648 (0.530-0.767)	0.556 (0.512-0.600)
RSF+CoxBoost	0.741 (0.688-0.793)	0.638 (0.570-0.705)	0.608 (0.458-0.757)	0.662 (0.545-0.778)	0.595 (0.552-0.638)
CoxBoost+survivalSVM	0.719 (0.665-0.773)	0.630 (0.562-0.698)	0.653 (0.536-0.769)	0.634 (0.519-0.749)	0.604 (0.557-0.651)
StepCox[backward]+CoxBoost	0.771 (0.723-0.819)	0.613 (0.547-0.680)	0.587 (0.440-0.734)	0.666 (0.563-0.769)	0.589 (0.546-0.632)
RSF+Ridge	0.736 (0.684-0.787)	0.630 (0.564-0.697)	0.597 (0.452-0.742)	0.666 (0.558-0.775)	0.594 (0.550-0.638)
StepCox[both]+CoxBoost	0.770 (0.723-0.817)	0.613 (0.546-0.680)	0.574 (0.428-0.720)	0.666 (0.560-0.772)	0.587 (0.545-0.630)
RSF+plsRcox	0.736 (0.686-0.786)	0.621 (0.552-0.689)	0.609 (0.454-0.764)	0.653 (0.539-0.767)	0.578 (0.534-0.622)
Ridge	0.734 (0.682-0.785)	0.610 (0.544-0.676)	0.625 (0.488-0.761)	0.628 (0.519-0.738)	0.596 (0.549-0.642)
CoxBoost+SuperPC	0.644 (0.583-0.705)	0.624 (0.553-0.694)	0.679 (0.574-0.785)	0.636 (0.521-0.751)	0.593 (0.547-0.640)
Lasso+SuperPC	0.636 (0.574-0.697)	0.623 (0.553-0.693)	0.694 (0.594-0.794)	0.633 (0.518-0.748)	0.585 (0.538-0.632)
RSF+survivalSVM	0.695 (0.639-0.751)	0.621 (0.555-0.686)	0.585 (0.447-0.723)	0.636 (0.528-0.744)	0.589 (0.542-0.635)
StepCox[backward]+survivalSVM	0.668 (0.610-0.726)	0.602 (0.535-0.669)	0.643 (0.526-0.760)	0.598 (0.493-0.703)	0.578 (0.531-0.626)
StepCox[both]+survivalSVM	0.666 (0.608-0.725)	0.602 (0.534-0.670)	0.630 (0.515-0.744)	0.596 (0.488-0.704)	0.579 (0.532-0.627)
RSF+SuperPC	0.680 (0.621-0.739)	0.596 (0.529-0.663)	0.580 (0.436-0.724)	0.620 (0.505-0.736)	0.587 (0.540-0.634)
survivalSVM	0.649 (0.589-0.709)	0.599 (0.531-0.666)	0.651 (0.539-0.764)	0.571 (0.459-0.683)	0.581 (0.533-0.628)
SuperPC	0.647 (0.590-0.704)	0.539 (0.469-0.609)	0.547 (0.409-0.686)	0.574 (0.447-0.701)	0.563 (0.518-0.609)
StepCox[both]+SuperPC	0.628 (0.566-0.689)	0.557 (0.485-0.630)	0.556 (0.432-0.679)	0.548 (0.434-0.663)	0.553 (0.505-0.601)
StepCox[backward]+SuperPC	0.628 (0.566-0.689)	0.557 (0.485-0.630)	0.556 (0.432-0.679)	0.548 (0.434-0.663)	0.553 (0.505-0.601)
